# Supplementary material for: Identification of Divergent Isolates of Banana Mild Mosaic Virus and Development of a New Diagnostic Primer to Improve Detection
Source: Pathogens. 2020 Dec 12;9(12):1045. doi: 10.3390/pathogens9121045 (PMC7764570; doi:10.3390/pathogens9121045)
Supplement: Supplementary file 1 [file pathogens-09-01045-s001.zip]

Archive with 9 entries (9 files):
- Suppl file S1-Accessions list-FV.xlsx
- Suppl file S2-molecular test-BanMMV-FV.docx
- Suppl file S3- ISEM procedure-FV.docx
- Suppl file S4- BanMMV primers-FV.xlsx
- Suppl file S5- Phylogenetic analysis-CP-FV.odt
- Suppl file S6- SNPs-FV.docx
- Suppl file S7- Mismatches with CP9-FV.xlsx
- Suppl file S8- RT-PCR with BanMMV CP9-FV.pdf
- Suppl file S9- Photo gel-FV.docx
