# Supplementary material for: Identification of Divergent Isolates of Banana Mild Mosaic Virus and Development of a New Diagnostic Primer to Improve Detection
Source: Pathogens. 2020 Dec 12;9(12):1045. doi: 10.3390/pathogens9121045 (PMC7764570; doi:10.3390/pathogens9121045)
Supplement: Supplementary file 1 [file pathogens-09-01045-s001.zip › Suppl file S1-Accessions list-FV.xlsx]

## Sheet: Accessions list
ITC number	Origin	Presence or absence of the virus
		BanMMCP2	Band Intensity	BanMMV CP9	Band Intensity
103	Unknown	0		0
136	Unknown	0		0
194	Unknown	0		0
324	Unknown	0		0
489	Unknown	0		0
516	Unknown	0		0
759	Unknown	0		0
881 (VT-0881.1)	Papua New Guinea	0		0
1022	Papua New Guinea	0		1	Very high
1049	Unknown	0		0
1073	Unknown	0		0
1493	Congo (Kinshasa)	1	High	1	High
1494	Congo (Kinshasa)	0		0
1496	Congo (Kinshasa)	0		0
1505	Congo (Kinshasa)	0		0
1506 (VT-1606.1)	Congo (Kinshasa)	0		0
1518	China	1	Very low	1	Very high
1530	Malaysia	0		0
1533	Thailand	0		0
1543	Tanzania	0		0
1560	Tanzania	0		0
1562	Tanzania	0		0
1589	Unknown	0		0
1600	Cuba	0		0
1602	Cuba	0		0
1604	Uganda	0		0
1606	India	0		0
1609	India	0		0
1612	India	0		0
1621	Unknown	0		0
1628	Vietnam	1	Very high	1	High
1632	India	0		0
1633	India	0		0
1643	India	0		0
1644	Vietnam	0		0
1651	India	1	High	1	Very high
1652	India	0		0
1681	Vietnam	1	Very high	1	Low
1686	Unknown	1	Low	0
1697	Indonesia	0		0
1709	Cameroon	1	High	0
1720	India	0		0
1722	India	0		0
1729	India	0		0
1733	Myanmar	1	Very high	1	Very high
1740	India	1	Low	1	High
1746	India	0		1	Very high
1786	Philippines	0		0
1793	Uganda	0		0
1794	Uganda	1	Very high	1	Very high
1795	Uganda	0		0
1796	Uganda	0		0
1797	Uganda	0		0
1798	Uganda	0		0
1802	Uganda	0		0
1803	Uganda	0		0
1805	Uganda	0		0
1806	Uganda	0		0
1807	Uganda	0		0
1809	Nigeria	0		0
1810	Nigeria	0		0
1811	Nigeria	0		0
1812	Nigeria	0		0
1849	Uganda	0		0
1859	Congo (Kinshasa)	1	High	1	Very low
1860	Indonesia	0		0
1861	Congo (Kinshasa)	1	Very high	1	Low
1862	Congo (Kinshasa)	0		0
1863	Congo (Kinshasa)	1	Very low	1	High
1864	Indonesia	0		0
1865	Indonesia	0		0
1866	Indonesia	0		0
1867	Congo (Kinshasa)	1	High	1	High
1868	Indonesia	0		0
1880	Indonesia	0		0
1881	Papua New Guinea	0		0
1886	Unknown	0		0
1887	Malaysia	0		0
1888	China	0		0
1890	Unknown	0		0
1891	Unknown	0		0
1892	Unknown	0		0
1894	China	1	Low	0
1895	Japan	0		0
1897	Papua New Guinea	0		0
1899	Papua New Guinea	0		0
1900	Papua New Guinea	0		0
1902	Papua New Guinea	0		0
1903	Papua New Guinea	0		0
1904	Papua New Guinea	0		0
1905	Papua New Guinea	0		0
1906	Papua New Guinea	0		0
1907	Papua New Guinea	0		0
1909	Papua New Guinea	0		0
1910	Papua New Guinea	0		0
1911	Unknown	0		0
1912	Papua New Guinea	0		0
1919	Papua New Guinea	0		0
1923	Papua New Guinea	1	Low	1	Low
1926	Papua New Guinea	0		0
1928	Papua New Guinea	0		0
1929	Papua New Guinea	1	Very high	1	Very high
1930	Papua New Guinea	0		0
1932	Papua New Guinea	0		0
1933	Papua New Guinea	0		0
1934	Papua New Guinea	0		0
1935	Papua New Guinea	0		0
1936	Papua New Guinea	0		0
1938	Papua New Guinea	1	Very high	1	Very high
1940	Papua New Guinea	1	Very high	1	Very high
