# Supplementary material for: Identification of Divergent Isolates of Banana Mild Mosaic Virus and Development of a New Diagnostic Primer to Improve Detection
Source: Pathogens. 2020 Dec 12;9(12):1045. doi: 10.3390/pathogens9121045 (PMC7764570; doi:10.3390/pathogens9121045)
Supplement: Supplementary file 1 [file pathogens-09-01045-s001.zip › Suppl file S4- BanMMV primers-FV.xlsx]

## Sheet: A-Published BanMMV primers
Target virus	Primer name	Sequence (5'-3')	Reference	Direction	Location
BanMMV	BanCP1	GGATCCCGGGTTTTTTTTTTTTTTTTT	Teycheney et al., 2005b	Forward	CP and the adjacent 3' NCR
	BanCP2	TATGCNTTYGAYTTCTTRGAYG		Reverse
	Poty1	GGATCCCGGGTTTTTTTTTTTTTTTTTV	De Clerck et al., 2017	Reverse	3' terminal
	BanMMCP2	TGCCAACTGAYGARGAGCTRAATGC		Forward	CP
	BanMMV CP8	TGCCAACTGAYGARGARYTRAAHGC	JE Thomas, unpublished	Forward
	BanMMV CP9	TCTGATKCIGCIATHATSCC	This study	Forward
	PDO-F2i	GCYAARGCiGGiCARACiYTKGCiTG	Foissac et al., 2005	Forward	RdRp
	PDO-R1i	TCHCCWGTRAAiCKSATiAiiGC		Reverse
	BanMMVCPFP	ATGGCAACDGGGGAAAAGAAGG	Selvarajan et al., 2016	Forward	CP
	BanMMVCPRP	TTAATTATTCAATTTGAGGCTCA		Reverse

## Sheet: B-In silico analysis of matches
Target sequence	Primer pair		Moleculer test	In silico test	Number of mismatches
MT872724	BanMMCP2 (with Poty1)		No detection	Binding	5 mismatches
	BanMMV CP8 (with Poty1)		No detection	Binding	3 mismatches
	BanMMV CP9 (with Poty1)		Detection	Binding	0
	BanCP1	BanCP2	not possible	No binding	-	-
	BanMMVCPFP	BanMMVCPRP	not possible	No binding	-	-
	PDO-F2i	PDO-R1i	was not done	Binding	1 mismatch in 3'	1 mismatch in 3'
MT872725	BanMMCP2 (with Poty1)		No detection	Binding	5 mismatches
	BanMMV CP8 (with Poty1)		No detection	Binding	3 mismatches
	BanMMV CP9 (with Poty1)		Detection	Binding	0
	BanCP1	BanCP2	not possible	No binding	-	-
	BanMMVCPFP	BanMMVCPRP	not possible	Binding only for BanMMVCPRP => No binding for the primer pair	-	3 mismatches in 5'
	PDO-F2i	PDO-R1i	was not done	Binding	1 mismatch in 3'	1 mismatch in 3'
