# Supplementary material for: Identification of Divergent Isolates of Banana Mild Mosaic Virus and Development of a New Diagnostic Primer to Improve Detection
Source: Pathogens. 2020 Dec 12;9(12):1045. doi: 10.3390/pathogens9121045 (PMC7764570; doi:10.3390/pathogens9121045)
Supplement: Supplementary file 1 [file pathogens-09-01045-s001.zip › Suppl file S5- Phylogenetic analysis-CP-FV.odt]

Figure. UPGMA phylogenetic trees inferred from CP nucleotide sequences of BanMMV and isolates from this study. The cyan dot denotes the single complete genome of the virus (GenBank accession NC_002729). The purple triangles denote the BanMMV isolates characterized during this study.
Figure. UPGMA phylogenetic trees inferred from CP nucleotide sequences of BanMMV and isolates from this study. The cyan dot denotes the single complete genome of the virus (GenBank accession NC_002729). The purple triangles denote the BanMMV isolates characterized during this study.
