# Supplementary material for: Identification of Divergent Isolates of Banana Mild Mosaic Virus and Development of a New Diagnostic Primer to Improve Detection
Source: Pathogens. 2020 Dec 12;9(12):1045. doi: 10.3390/pathogens9121045 (PMC7764570; doi:10.3390/pathogens9121045)
Supplement: Supplementary file 1 [file pathogens-09-01045-s001.zip › Suppl file S7- Mismatches with CP9-FV.xlsx]

## Sheet: Feuil1
Primer	T	C	T	G	A	T	K	C	I	G	C	I	A	T	H	A	T	S	C	C
AY730758.1
AY730756.1
AY730755.1			A
AY730754.1
AY730753.1
AY730751.1
AY730750.1
AY730749.1
AY730748.1
AY730747.1
AY730746.1			A
AY730745.1			A
AY730744.1			A
AY730743.1	C															G
AY730742.1						C
AY730741.1			A
AY730740.1
AY730739.1
AY730738.1
AY730737.1
AY730736.1
AY730735.1
AY730734.1			A
AY730733.1			A
AY730732.1			A
AY730731.1			A
AY730730.1			A
AY730729.1			A
FJ179164.1
JX014304.1			A			C
AY366188.1			A
AY366187.1			A										G
AY366186.1			A			C
AY319333.2			A
AY319332.1			A
AY319331.1			A
EF188275.1			A
EF143979.1			A
EF143978.1			A
EF143977.1			A
EF143976.1			A
KU378053.1
KT780866.1			A
AY730757.1
AY730752.1			A
JX183730.1		T		T										A
JX183729.1			A
JX183728.1		T				G
JX183727.1
JX183726.1
JX183725.1			A														A
JX183724.1			A			G
JX183723.1			A			C
JX183722.1			A
NC_002729.1			A			C
MT872724						C
MT872725
